# Supplementary material for: Contribution of Lipids to the Flavor of Mussel (Mytilus edulis) Maillard Reaction Products
Source: Foods. 2022 Sep 28;11(19):3015. doi: 10.3390/foods11193015 (PMC9562662; doi:10.3390/foods11193015)
Supplement: Supplementary file 1 [file foods-11-03015-s001.zip]

Archive with 1 entries (1 files):
- foods-1890382-supplementary.pdf
